# Supplementary material for: Theophylline Attenuates BLM-Induced Pulmonary Fibrosis by Inhibiting Th17 Differentiation
Source: Int J Mol Sci. 2023 Jan 5;24(2):1019. doi: 10.3390/ijms24021019 (PMC9860752; doi:10.3390/ijms24021019)
Supplement: Supplementary file 1 [file ijms-24-01019-s001.zip]

Archive with 2 entries (2 files):
- Supplementary Materials_Figure.pdf
- Supplementary Materials_Table S1.pdf
